# Supplementary material for: Stronger diversity effects with increased environmental stress: A study of multitrophic interactions between oak, powdery mildew and ladybirds
Source: PLoS One. 2017 Apr 18;12(4):e0176104. doi: 10.1371/journal.pone.0176104 (PMC5395233; doi:10.1371/journal.pone.0176104)
Supplement: S1 Data — (XLSX) [file pone.0176104.s001.xlsx]

## Sheet: Field data
DR	Week	MP	PM	Adult	Larva	Plot	Tree	SR	Oak	Birch	Pine	Fagus	Tilia
0	1	16.1337	23.75	1	0	19	1	3	0	0.25	0	0.5	0.25
0	1	15.75	17.5	4	0	20	2	4	0.25	0.25	0.25	0	0.25
0	1	19.375	31.75	4	0	21	3	1	1	0	0	0	0
0	1	15.75	23.9444	2	0	22	4	4	0.25	0.25	0.25	0	0.25
0	1	20.1142	38.8128	2	0	24	5	3	0.5	0	0.25	0	0.25
0	1	11.6667	19.7396	1	0	25	6	2	0	0	0	0.5	0.5
0	1	9.69086	19.7715	7	0	26	7	2	0	0.5	0.5	0	0
0	1	19.4758	29.7177	1	0	27	8	1	0	0	1	0	0
0	1	8.97059	15.2451	5	0	29	9	4	0	0.25	0.25	0.25	0.25
0	1	13.7083	18.0417	7	0	30	10	1	0	0	0	1	0
0	1	21.25	51.7045	5	0	31	11	3	0	0.25	0	0.5	0.25
0	1	14.4118	19.4853	5	0	32	12	3	0.25	0.25	0	0	0.5
0	1	22.1	40.3	0	0	33	13	2	0.5	0.5	0	0	0
0	1	22.2222	59.8611	0	0	34	14	3	0	0.5	0.25	0.25	0
0	1	30.7	62.4	1	0	35	15	4	0.25	0	0.25	0.25	0.25
0	1	18.75	20.5	3	0	36	16	2	0	0	0.5	0	0.5
0	1	26.875	54.9107	0	0	37	17	2	0.5	0	0	0.5	0
0	1	19.8333	28.8333	0	0	39	18	1	0	1	0	0	0
0	1	14.8438	30.2604	2	0	40	19	1	0	0	0	0	1
0	1	17.8333	22	0	0	41	20	4	0.25	0.25	0.25	0.25	0
1	1	14.7083	26.625	2	0	19	21	3	0	0.25	0	0.5	0.25
1	1	9.54545	19.6212	3	0	20	22	4	0.25	0.25	0.25	0	0.25
1	1	8.75	9.55882	2	1	21	23	1	1	0	0	0	0
1	1	17.0588	36.3603	5	0	22	24	4	0.25	0.25	0.25	0	0.25
1	1	17.1795	32.6282	1	0	24	25	3	0.5	0	0.25	0	0.25
1	1	15.8	44.1	0	0	25	26	2	0	0	0	0.5	0.5
1	1	12.4013	17.7632	4	0	26	27	2	0	0.5	0.5	0	0
1	1	3.97727	5.17045	2	0	27	28	1	0	0	1	0	0
1	1	5.34722	14.9306	4	0	29	29	4	0	0.25	0.25	0.25	0.25
1	1	4.25676	15.2027	0	0	30	30	1	0	0	0	1	0
1	1	28.5119	64.2857	0	0	31	31	3	0	0.25	0	0.5	0.25
1	1	20.9914	30.4741	4	1	32	32	3	0.25	0.25	0	0	0.5
1	1	18.0682	33.8636	4	0	33	33	2	0.5	0.5	0	0	0
1	1	27.0192	46.5865	2	1	34	34	3	0	0.5	0.25	0.25	0
1	1	20.122	29.9695	6	4	35	35	4	0.25	0	0.25	0.25	0.25
1	1	24.5	32.5	2	0	36	36	2	0	0	0.5	0	0.5
1	1	31.1765	53.7132	12	0	37	37	2	0.5	0	0	0.5	0
1	1	13.2292	14.3229	0	0	39	38	1	0	1	0	0	0
1	1	32.9	75.15	5	1	40	39	1	0	0	0	0	1
1	1	18.9103	23.5256	1	4	41	40	4	0.25	0.25	0.25	0.25	0
2	1	12.6	13.3	1	1	19	41	3	0	0.25	0	0.5	0.25
2	1	15.4412	33.3088	3	0	20	42	4	0.25	0.25	0.25	0	0.25
2	1	8.75	9.54545	3	3	21	43	1	1	0	0	0	0
2	1	16.3971	21.25	5	0	22	44	4	0.25	0.25	0.25	0	0.25
2	1	35	43.75	3	0	24	45	3	0.5	0	0.25	0	0.25
2	1	14.5122	16.8902	2	1	25	46	2	0	0	0	0.5	0.5
2	1	5.66176	7.79412	6	0	26	47	2	0	0.5	0.5	0	0
2	1	15.463	17.4074	3	0	27	48	1	0	0	1	0	0
2	1	31.8103	62.931	2	0	29	49	4	0	0.25	0.25	0.25	0.25
2	1	12.3929	19.1429	2	1	30	50	1	0	0	0	1	0
2	1	15.375	19.05	4	0	31	51	3	0	0.25	0	0.5	0.25
2	1	22.0833	28.1944	2	0	32	52	3	0.25	0.25	0	0	0.5
2	1	18.3871	42.5	0	0	33	53	2	0.5	0.5	0	0	0
2	1	4.77273	10.6818	4	0	34	54	3	0	0.5	0.25	0.25	0
2	1	28	43.75	2	5	35	55	4	0.25	0	0.25	0.25	0.25
2	1	12.7941	18.9706	0	0	36	56	2	0	0	0.5	0	0.5
2	1	21.0746	39.6491	2	0	37	57	2	0.5	0	0	0.5	0
2	1	27.2857	52.2857	0	0	39	58	1	0	1	0	0	0
2	1	26.8878	54.1837	4	0	40	59	1	0	0	0	0	1
2	1	28.9423	36.9231	0	0	41	60	4	0.25	0.25	0.25	0.25	0
0	2	18.9583	34.359	1	1	19	1	3	0	0.25	0	0.5	0.25
0	2	14.0625	22.6042	4	0	20	2	4	0.25	0.25	0.25	0	0.25
0	2	33.9667	62.2667	1	0	21	3	1	1	0	0	0	0
0	2	19.1477	33.9773	2	0	22	4	4	0.25	0.25	0.25	0	0.25
0	2	30.1466	52.4691	2	0	24	5	3	0.5	0	0.25	0	0.25
0	2	7.11538	22.2115	0	0	25	6	2	0	0	0	0.5	0.5
0	2	14.4355	35.3495	1	0	26	7	2	0	0.5	0.5	0	0
0	2	22.25	42.9792	2	0	27	8	1	0	0	1	0	0
0	2	7.12963	12.3148	2	0	29	9	4	0	0.25	0.25	0.25	0.25
0	2	14.3899	24.9256	0	0	30	10	1	0	0	0	1	0
0	2	25.0694	51.3194	2	0	31	11	3	0	0.25	0	0.5	0.25
0	2	30.9091	40.2273	3	0	32	12	3	0.25	0.25	0	0	0.5
0	2	16.6	30.9	1	0	33	13	2	0.5	0.5	0	0	0
0	2	13.8043	58.8043	0	0	34	14	3	0	0.5	0.25	0.25	0
0	2	21.5385	57.8846	0	0	35	15	4	0.25	0	0.25	0.25	0.25
0	2	9.33824	16.7647	2	0	36	16	2	0	0	0.5	0	0.5
0	2	12.2222	25.6944	1	0	37	17	2	0.5	0	0	0.5	0
0	2	14.2742	20.8065	1	0	39	18	1	0	1	0	0	0
0	2	8.01587	17.8373	2	0	40	19	1	0	0	0	0	1
0	2	8.01587	17.8373	0	0	41	20	4	0.25	0.25	0.25	0.25	0
1	2	23.1439	58.3333	1	0	19	21	3	0	0.25	0	0.5	0.25
1	2	20.7353	37.6471	1	0	20	22	4	0.25	0.25	0.25	0	0.25
1	2	13.0333	37.2467	0	0	21	23	1	1	0	0	0	0
1	2	27.5714	44.4286	4	0	22	24	4	0.25	0.25	0.25	0	0.25
1	2	29.6833	44.7333	2	1	24	25	3	0.5	0	0.25	0	0.25
1	2	18.6111	48.9444	1	0	25	26	2	0	0	0	0.5	0.5
1	2	12.654	27.1377	4	0	26	27	2	0	0.5	0.5	0	0
1	2	12.2619	14.5119	2	0	27	28	1	0	0	1	0	0
1	2	4.51613	11.2903	2	0	29	29	4	0	0.25	0.25	0.25	0.25
1	2	6.02941	12.3529	2	0	30	30	1	0	0	0	1	0
1	2	30.1823	65.2865	0	0	31	31	3	0	0.25	0	0.5	0.25
1	2	18.287	45.625	0	0	32	32	3	0.25	0.25	0	0	0.5
1	2	16.6129	23.871	1	0	33	33	2	0.5	0.5	0	0	0
1	2	22.6	42.9	1	0	34	34	3	0	0.5	0.25	0.25	0
1	2	10.2222	18.7222	4	0	35	35	4	0.25	0	0.25	0.25	0.25
1	2	16.4693	26.5132	2	0	36	36	2	0	0	0.5	0	0.5
1	2	21.8243	40.0676	4	1	37	37	2	0.5	0	0	0.5	0
1	2	14.3534	29.9138	1	0	39	38	1	0	1	0	0	0
1	2	19.2647	52.6961	5	0	40	39	1	0	0	0	0	1
1	2	19.4444	28.75	0	0	41	40	4	0.25	0.25	0.25	0.25	0
2	2	10.7675	29.1886	0	0	19	41	3	0	0.25	0	0.5	0.25
2	2	16.25	66.5	1	0	20	42	4	0.25	0.25	0.25	0	0.25
2	2	15.9286	20.5714	6	0	21	43	1	1	0	0	0	0
2	2	19.7554	31.6486	10	1	22	44	4	0.25	0.25	0.25	0	0.25
2	2	21.4062	25.9896	2	0	24	45	3	0.5	0	0.25	0	0.25
2	2	13.8167	23.9167	3	0	25	46	2	0	0	0	0.5	0.5
2	2	7.82895	13.136	3	0	26	47	2	0	0.5	0.5	0	0
2	2	17.4597	23.1855	0	0	27	48	1	0	0	1	0	0
2	2	29.3103	43.3621	2	0	29	49	4	0	0.25	0.25	0.25	0.25
2	2	13.4135	18.7019	5	0	30	50	1	0	0	0	1	0
2	2	13.3333	19.4531	3	0	31	51	3	0	0.25	0	0.5	0.25
2	2	35.5556	64.5	0	0	32	52	3	0.25	0.25	0	0	0.5
2	2	17.4138	32.4138	1	0	33	53	2	0.5	0.5	0	0	0
2	2	11.5541	17.7027	2	0	34	54	3	0	0.5	0.25	0.25	0
2	2	15.7031	33.125	3	1	35	55	4	0.25	0	0.25	0.25	0.25
2	2	10.506	18.6607	1	0	36	56	2	0	0	0.5	0	0.5
2	2	12.0109	20.6522	6	0	37	57	2	0.5	0	0	0.5	0
2	2	26.7647	67.3529	1	0	39	58	1	0	1	0	0	0
2	2	18.8141	34.9359	3	0	40	59	1	0	0	0	0	1
2	2	15	31.25	0	0	41	60	4	0.25	0.25	0.25	0.25	0
0	3	21.3043	36.9565	2	0	19	1	3	0	0.25	0	0.5	0.25
0	3	21.3043	36.9565	0	0	20	2	4	0.25	0.25	0.25	0	0.25
0	3	27.4138	46.2931	2	0	21	3	1	1	0	0	0	0
0	3	13.5227	23.3523	5	0	22	4	4	0.25	0.25	0.25	0	0.25
0	3	16.6346	35.5288	0	0	24	5	3	0.5	0	0.25	0	0.25
0	3	5.56818	12.7273	0	0	25	6	2	0	0	0	0.5	0.5
0	3	11.509	22.9505	4	0	26	7	2	0	0.5	0.5	0	0
0	3	17.0588	28.3088	2	0	27	8	1	0	0	1	0	0
0	3	4.375	12.5	2	0	29	9	4	0	0.25	0.25	0.25	0.25
0	3	8.92857	20.2041	2	0	30	10	1	0	0	0	1	0
0	3	16.2963	25.6481	2	0	31	11	3	0	0.25	0	0.5	0.25
0	3	9.54545	20.1136	2	0	32	12	3	0.25	0.25	0	0	0.5
0	3	12.7273	17.5	1	0	33	13	2	0.5	0.5	0	0	0
0	3	11.1111	39.1667	0	0	34	14	3	0	0.5	0.25	0.25	0
0	3	6.5625	45.8333	0	0	35	15	4	0.25	0	0.25	0.25	0.25
0	3	7.1371	11.1694	2	0	36	16	2	0	0	0.5	0	0.5
0	3	7	17.5	0	0	37	17	2	0.5	0	0	0.5	0
0	3	9.72222	12.6389	0	0	39	18	1	0	1	0	0	0
0	3	3.7234	9.68085	0	0	40	19	1	0	0	0	0	1
0	3	9.42308	19.8077	0	0	41	20	4	0.25	0.25	0.25	0.25	0
1	3	27.1552	53.8793	1	0	19	21	3	0	0.25	0	0.5	0.25
1	3	18.9583	31.7361	5	0	20	22	4	0.25	0.25	0.25	0	0.25
1	3	11.5341	25.2273	0	0	21	23	1	1	0	0	0	0
1	3	20.6667	39.6667	1	0	22	24	4	0.25	0.25	0.25	0	0.25
1	3	10.3409	13.5227	0	0	24	25	3	0.5	0	0.25	0	0.25
1	3	15.8333	35.463	0	0	25	26	2	0	0	0	0.5	0.5
1	3	12.5568	26.0227	4	0	26	27	2	0	0.5	0.5	0	0
1	3	5.25	17.25	2	0	27	28	1	0	0	1	0	0
1	3	2.59259	7.12963	2	0	29	29	4	0	0.25	0.25	0.25	0.25
1	3	5.67568	8.85135	2	0	30	30	1	0	0	0	1	0
1	3	14.4079	39.3421	1	0	31	31	3	0	0.25	0	0.5	0.25
1	3	11.3235	25.1471	4	0	32	32	3	0.25	0.25	0	0	0.5
1	3	10.1875	17.6875	2	0	33	33	2	0.5	0.5	0	0	0
1	3	11.8382	28.6029	1	0	34	34	3	0	0.5	0.25	0.25	0
1	3	5.70652	12.2283	1	0	35	35	4	0.25	0	0.25	0.25	0.25
1	3	7.98913	15.5978	0	0	36	36	2	0	0	0.5	0	0.5
1	3	9.75	15.9286	1	0	37	37	2	0.5	0	0	0.5	0
1	3	6.89394	14.8485	0	0	39	38	1	0	1	0	0	0
1	3	18.6842	56.0088	4	0	40	39	1	0	0	0	0	1
1	3	12.1053	21.9737	2	0	41	40	4	0.25	0.25	0.25	0.25	0
2	3	10.0214	19.2521	0	0	19	41	3	0	0.25	0	0.5	0.25
2	3	20.1667	47.8333	1	0	20	42	4	0.25	0.25	0.25	0	0.25
2	3	8.5	17.6429	4	0	21	43	1	1	0	0	0	0
2	3	13.5	26.5714	1	0	22	44	4	0.25	0.25	0.25	0	0.25
2	3	6.46739	18.3152	1	0	24	45	3	0.5	0	0.25	0	0.25
2	3	8.60656	15.123	0	0	25	46	2	0	0	0	0.5	0.5
2	3	2.82258	7.33871	4	0	26	47	2	0	0.5	0.5	0	0
2	3	2.59259	9.72222	3	0	27	48	1	0	0	1	0	0
2	3	15.3448	39.569	1	0	29	49	4	0	0.25	0.25	0.25	0.25
2	3	5.97561	15.6098	1	0	30	50	1	0	0	0	1	0
2	3	5.50926	11.5741	1	0	31	51	3	0	0.25	0	0.5	0.25
2	3	16.0417	23.2292	4	0	32	52	3	0.25	0.25	0	0	0.5
2	3	11.4286	19.6429	0	0	33	53	2	0.5	0.5	0	0	0
2	3	8.38235	10.4902	4	0	34	54	3	0	0.5	0.25	0.25	0
2	3	7.93103	15.3448	2	0	35	55	4	0.25	0	0.25	0.25	0.25
2	3	13.3088	24.9265	4	0	36	56	2	0	0	0.5	0	0.5
2	3	3.57143	8.77551	3	0	37	57	2	0.5	0	0	0.5	0
2	3	15.2703	43.7838	1	0	39	58	1	0	1	0	0	0
2	3	19.0957	33.7234	5	0	40	59	1	0	0	0	0	1
2	3	9.42308	16.1538	0	0	41	60	4	0.25	0.25	0.25	0.25	0
0	4	12.5	32.8261	0	0	19	1	3	0	0.25	0	0.5	0.25
0	4	9.16667	17.1429	0	0	20	2	4	0.25	0.25	0.25	0	0.25
0	4	17.8226	30.8065	1	0	21	3	1	1	0	0	0	0
0	4	14.7024	29.7619	3	0	22	4	4	0.25	0.25	0.25	0	0.25
0	4	10.5357	25.3125	2	0	24	5	3	0.5	0	0.25	0	0.25
0	4	6.66667	19.881	1	0	25	6	2	0	0	0	0.5	0.5
0	4	9.67105	27.3026	2	0	26	7	2	0	0.5	0.5	0	0
0	4	15.625	25.5	2	0	27	8	1	0	0	1	0	0
0	4	3.88889	10.0463	0	0	29	9	4	0	0.25	0.25	0.25	0.25
0	4	7.66304	26.087	0	0	30	10	1	0	0	0	1	0
0	4	8.75	16.7708	1	0	31	11	3	0	0.25	0	0.5	0.25
0	4	12.7273	15.2273	2	0	32	12	3	0.25	0.25	0	0	0.5
0	4	10.8333	19.7619	0	0	33	13	2	0.5	0.5	0	0	0
0	4	11.0417	32.3958	0	0	34	14	3	0	0.5	0.25	0.25	0
0	4	4.375	17.5	1	0	35	15	4	0.25	0	0.25	0.25	0.25
0	4	5	12.4107	1	0	36	16	2	0	0	0.5	0	0.5
0	4	13.125	29.0625	0	0	37	17	2	0.5	0	0	0.5	0
0	4	7.33871	11.2903	1	0	39	18	1	0	1	0	0	0
0	4	4.22917	10.2083	0	0	40	19	1	0	0	0	0	1
0	4	7.5	21.4286	0	0	41	20	4	0.25	0.25	0.25	0.25	0
1	4	17.4074	47.037	1	0	19	21	3	0	0.25	0	0.5	0.25
1	4	9.58333	29.1071	1	0	20	22	4	0.25	0.25	0.25	0	0.25
1	4	15.8696	29.1304	0	0	21	23	1	1	0	0	0	0
1	4	14.1071	39.5833	2	0	22	24	4	0.25	0.25	0.25	0	0.25
1	4	4.56522	13.4783	0	0	24	25	3	0.5	0	0.25	0	0.25
1	4	16.8966	28.8793	0	0	25	26	2	0	0	0	0.5	0.5
1	4	17.1528	26.875	0	0	26	27	2	0	0.5	0.5	0	0
1	4	7.5	10.3571	1	0	27	28	1	0	0	1	0	0
1	4	4.88372	10.5814	0	0	29	29	4	0	0.25	0.25	0.25	0.25
1	4	4.51613	11.6129	0	0	30	30	1	0	0	0	1	0
1	4	13.4783	32.2826	0	0	31	31	3	0	0.25	0	0.5	0.25
1	4	8.75	20.7353	3	0	32	32	3	0.25	0.25	0	0	0.5
1	4	9.35484	24.1129	0	0	33	33	2	0.5	0.5	0	0	0
1	4	11.3	24.6	0	0	34	34	3	0	0.5	0.25	0.25	0
1	4	5.10417	11.4844	1	0	35	35	4	0.25	0	0.25	0.25	0.25
1	4	5.69767	13.5465	1	0	36	36	2	0	0	0.5	0	0.5
1	4	14.5946	27.2297	2	0	37	37	2	0.5	0	0	0.5	0
1	4	6.5625	14.0625	1	0	39	38	1	0	1	0	0	0
1	4	18.1944	41.1806	2	0	40	39	1	0	0	0	0	1
1	4	4.71154	17.4038	0	0	41	40	4	0.25	0.25	0.25	0.25	0
2	4	6.89189	23.5135	1	0	19	41	3	0	0.25	0	0.5	0.25
2	4	10.625	21.875	0	0	20	42	4	0.25	0.25	0.25	0	0.25
2	4	8.75	25	3	0	21	43	1	1	0	0	0	0
2	4	15.9868	25.1316	0	0	22	44	4	0.25	0.25	0.25	0	0.25
2	4	5.83333	12.2222	1	0	24	45	3	0.5	0	0.25	0	0.25
2	4	7	17.55	0	0	25	46	2	0	0	0	0.5	0.5
2	4	2.65152	6.89394	2	0	26	47	2	0	0.5	0.5	0	0
2	4	3.88889	7.12963	7	0	27	48	1	0	0	1	0	0
2	4	18.0556	37.8704	1	0	29	49	4	0	0.25	0.25	0.25	0.25
2	4	8.04054	15.6757	2	0	30	50	1	0	0	0	1	0
2	4	5.25	15	1	0	31	51	3	0	0.25	0	0.5	0.25
2	4	9.47917	23.6458	0	0	32	52	3	0.25	0.25	0	0	0.5
2	4	13.9516	27.0968	0	0	33	53	2	0.5	0.5	0	0	0
2	4	8.89706	11.9853	0	0	34	54	3	0	0.5	0.25	0.25	0
2	4	6.3	16.1	0	0	35	55	4	0.25	0	0.25	0.25	0.25
2	4	9.92188	34.6094	0	0	36	56	2	0	0	0.5	0	0.5
2	4	8.80435	19.6196	4	0	37	57	2	0.5	0	0	0.5	0
2	4	7.33871	25	0	0	39	58	1	0	1	0	0	0
2	4	11.8056	24.7222	1	0	40	59	1	0	0	0	0	1
2	4	10.9375	17.5	0	0	41	60	4	0.25	0.25	0.25	0.25	0

## Sheet: Field data_meta
DR	Reduced rainfall treatment: 0 = control, 1 = 2 gutters, 2 = 4 gutters
Week	Time of monitoring: Week 1, 2 = Aug '14, Week 3, 4 = Sep '14
MP	Mycophagy in % of leaf area
PM	Leaf area affected by PM area in % of leaf area, including what has been grazed away
Adult	Number of adult Psyllobora vigintiduopunctata counted
Larva	Numer of larval Psyllobora vigintiduopunctata counted
Plot	FORBIO plot number
Tree	Sapling number
SR	Neighbourhood tree Species Richness
Oak	Neighbourhood stem density of Quercus robur
Birch	Neighbourhood stem density of Betula pendula
Pine	Neighbourhood stem density of Pinus sylvestris
Fagus	Neighbourhood stem density of Fagus sylvatica
Lime	Neighbourhood stem density of Tilia cordata

## Sheet: Lab data
Time	DR	LB	Experiment	PM	Gender	MP
c24	0	1	1	2.04517	m	0
c24	0	2	1	5.10573	m	0
c24	0	3	1	2.71759	m	0.707658
c24	0	4	1	7.27198	m	0
c24	0	5	1	1.10191	f	0
c24	0	6	1	7.64322	f	0
c24	0	7	1	0.946412	f	0.20962
c24	0	8	1	4.99001	f	1.61838
c24	1	1	1	4.36694	m	0.72944
c24	1	2	1	7.93628	m	0
c24	1	3	1	2.89836	m	1.36069
c24	1	4	1	4.67412	m	0
c24	1	5	1	1.17782	f	1.17782
c24	1	6	1	6.45588	f	1.16983
c24	1	7	1	3.11166	f	1.44078
c24	1	8	1	2.79458	f	2.79458
c24	2	1	1	4.50995	m	3.3427
c24	2	2	1	4.95014	m	1.92954
c24	2	3	1	5.31379	m	2.73686
c24	2	4	1	3.96679	m	0
c24	2	5	1	5.43711	f	1.30519
c24	2	6	1	8.45634	f	1.18919
c24	2	7	1	4.32555	f	0.771232
c24	2	8	1	3.16166	f	1.79942
c24	0	9	2	2.06162	m	0.541229
c24	0	10	2	3.39951	m	0.985459
c24	0	11	2	2.35617	m	0
c24	0	12	2	4.81578	m	0
c24	0	13	2	1.81181	f	0.97785
c24	0	14	2	5.145	f	0
c24	0	15	2	2.99959	f	0.8107
c24	0	16	2	6.73764	f	0
c24	1	9	2	1.9074	m	0.535425
c24	1	10	2	7.09702	m	0
c24	1	11	2	2.2192	m	0
c24	1	12	2	5.56017	m	0
c24	1	13	2	0.572736	f	0
c24	1	14	2	7.11361	f	0
c24	1	15	2	2.2805	f	1.23472
c24	1	16	2	1.77509	f	0
c24	2	9	2	1.59811	m	0.43566
c24	2	10	2	5.93347	m	0
c24	2	11	2	0.84372	m	0
c24	2	12	2	6.50683	m	0
c24	2	13	2	0.88208	f	0
c24	2	14	2	6.52497	f	0
c24	2	15	2	0.794941	f	0.794941
c24	2	16	2	1.19726	f	0
c24	0	17	3	2.11169	m	0.149556
c24	0	18	3	4.5653	m	0
c24	0	19	3	2.65625	m	0
c24	0	20	3	2.9009	m	0
c24	0	21	3	2.29368	f	0
c24	0	22	3	6.28	f	0
c24	0	23	3	3.56338	f	0
c24	0	24	3	2.74751	f	0.963585
c24	1	17	3	1.55226	m	0.81672
c24	1	18	3	5.12548	m	0
c24	1	19	3	4.44022	m	3.70187
c24	1	20	3	2.9624	m	2.1749
c24	1	21	3	2.52054	f	0.97185
c24	1	22	3	5.4923	f	0.57104
c24	1	23	3	6.61555	f	0
c24	1	24	3	4.12547	f	0.288926
c24	2	17	3	1.1699	m	0
c24	2	18	3	4.5637	m	1.3454
c24	2	19	3	3.1023	m	2.61036
c24	2	20	3	3.12942	m	0
c24	2	21	3	1.17935	f	0.291657
c24	2	22	3	3.47143	f	1.77222
c24	2	23	3	5.5692	f	3.5649
c24	2	24	3	2.98558	f	1.42106
c24	0	25	4	1.12331	m	0.231699
c24	0	26	4	2.65278	m	0
c24	0	27	4	3.16031	m	0
c24	0	28	4	1.67369	m	0.669805
c24	0	29	4	4.29824	f	2.06763
c24	0	30	4	3.4515	f	0.94695
c24	0	31	4	2.47371	f	1.99663
c24	0	32	4	5.3628	f	0
c24	1	25	4	1.01469	m	0
c24	1	26	4	3.94857	m	1.76599
c24	1	27	4	3.26371	m	0
c24	1	28	4	1.20372	m	1.15449
c24	1	29	4	2.7057	f	0
c24	1	30	4	3.25465	f	0
c24	1	31	4	2.14706	f	0
c24	1	32	4	4.14042	f	0
c24	2	25	4	1.35447	m	1.15923
c24	2	26	4	4.36956	m	0.833441
c24	2	27	4	2.37183	m	0.146207
c24	2	28	4	1.38742	m	1.17768
c24	2	29	4	2.92701	f	0
c24	2	30	4	4.69903	f	2.67285
c24	2	31	4	2.72193	f	0.180294
c24	2	32	4	1.88931	f	1.88931
c48	0	1	1	2.04517	m	0.443394
c48	0	2	1	5.10573	m	0
c48	0	3	1	2.71759	m	0.895902
c48	0	4	1	7.27198	m	0
c48	0	5	1	1.10191	f	0
c48	0	6	1	7.64322	f	0
c48	0	7	1	0.946412	f	0.20962
c48	0	8	1	4.99001	f	1.61838
c48	1	1	1	4.36694	m	1.34539
c48	1	2	1	7.93628	m	0
c48	1	3	1	2.89836	m	2.89836
c48	1	4	1	4.67412	m	0
c48	1	5	1	1.17782	f	1.17782
c48	1	6	1	6.45588	f	1.16983
c48	1	7	1	3.11166	f	1.44078
c48	1	8	1	2.79458	f	2.79458
c48	2	1	1	4.50995	m	3.3427
c48	2	2	1	4.95014	m	2.55254
c48	2	3	1	5.31379	m	2.73686
c48	2	4	1	3.96679	m	1.73045
c48	2	5	1	5.43711	f	2.57254
c48	2	6	1	8.45634	f	2.76459
c48	2	7	1	4.32555	f	0.771232
c48	2	8	1	3.16166	f	1.79942
c48	0	9	2	2.06162	m	0.936479
c48	0	10	2	3.39951	m	1.24322
c48	0	11	2	2.35617	m	1.96354
c48	0	12	2	4.81578	m	0
c48	0	13	2	1.81181	f	0.97785
c48	0	14	2	5.145	f	0
c48	0	15	2	2.99959	f	1.86461
c48	0	16	2	6.73764	f	1.26017
c48	1	9	2	1.9074	m	0.8877
c48	1	10	2	7.09702	m	0.91256
c48	1	11	2	2.2192	m	0
c48	1	12	2	5.56017	m	0
c48	1	13	2	0.572736	f	0
c48	1	14	2	7.11361	f	0
c48	1	15	2	2.2805	f	1.23472
c48	1	16	2	1.77509	f	0.819504
c48	2	9	2	1.59811	m	0.685685
c48	2	10	2	5.93347	m	0
c48	2	11	2	0.84372	m	0.463572
c48	2	12	2	6.50683	m	0
c48	2	13	2	0.88208	f	0
c48	2	14	2	6.52497	f	2.38085
c48	2	15	2	0.794941	f	0.794941
c48	2	16	2	1.19726	f	0.953096
c48	0	17	3	2.11169	m	0.497068
c48	0	18	3	4.5653	m	0
c48	0	19	3	2.65625	m	2.28611
c48	0	20	3	2.9009	m	0
c48	0	21	3	2.29368	f	0.197684
c48	0	22	3	6.28	f	0
c48	0	23	3	3.56338	f	0.895236
c48	0	24	3	2.74751	f	0.963585
c48	1	17	3	1.55226	m	1.01844
c48	1	18	3	5.12548	m	0
c48	1	19	3	4.44022	m	3.70187
c48	1	20	3	2.9624	m	2.1749
c48	1	21	3	2.52054	f	1.41417
c48	1	22	3	5.4923	f	1.95598
c48	1	23	3	6.61555	f	1.23878
c48	1	24	3	4.12547	f	1.9591
c48	2	17	3	1.1699	m	0.565656
c48	2	18	3	4.5637	m	3.11231
c48	2	19	3	3.1023	m	2.61036
c48	2	20	3	3.12942	m	0
c48	2	21	3	1.17935	f	0.601129
c48	2	22	3	3.47143	f	1.77222
c48	2	23	3	5.5692	f	4.06904
c48	2	24	3	2.98558	f	1.42106
c48	0	25	4	1.12331	m	0.231699
c48	0	26	4	2.65278	m	0
c48	0	27	4	3.16031	m	0
c48	0	28	4	1.67369	m	1.24751
c48	0	29	4	4.29824	f	2.72445
c48	0	30	4	3.4515	f	2.95413
c48	0	31	4	2.47371	f	1.99663
c48	0	32	4	5.3628	f	0.323185
c48	1	25	4	1.01469	m	0.669655
c48	1	26	4	3.94857	m	2.09959
c48	1	27	4	3.26371	m	0
c48	1	28	4	1.20372	m	1.15449
c48	1	29	4	2.7057	f	1.09082
c48	1	30	4	3.25465	f	0.447525
c48	1	31	4	2.14706	f	0
c48	1	32	4	4.14042	f	1.99592
c48	2	25	4	1.35447	m	1.35447
c48	2	26	4	4.36956	m	1.84931
c48	2	27	4	2.37183	m	0.146207
c48	2	28	4	1.38742	m	1.17768
c48	2	29	4	2.92701	f	1.58735
c48	2	30	4	4.69903	f	2.67285
c48	2	31	4	2.72193	f	0.180294
c48	2	32	4	1.88931	f	1.88931
c72	0	1	1	2.04517	m	0.443394
c72	0	2	1	5.10573	m	0.293314
c72	0	3	1	2.71759	m	0.895902
c72	0	4	1	7.27198	m	0
c72	0	5	1	1.10191	f	0.34425
c72	0	6	1	7.64322	f	0
c72	0	7	1	0.946412	f	0.342528
c72	0	8	1	4.99001	f	1.61838
c72	1	1	1	4.36694	m	1.34539
c72	1	2	1	7.93628	m	0
c72	1	3	1	2.89836	m	2.89836
c72	1	4	1	4.67412	m	0.638544
c72	1	5	1	1.17782	f	1.17782
c72	1	6	1	6.45588	f	1.16983
c72	1	7	1	3.11166	f	2.4072
c72	1	8	1	2.79458	f	2.79458
c72	2	1	1	4.50995	m	3.3427
c72	2	2	1	4.95014	m	2.55254
c72	2	3	1	5.31379	m	3.92496
c72	2	4	1	3.96679	m	1.73045
c72	2	5	1	5.43711	f	2.57254
c72	2	6	1	8.45634	f	2.76459
c72	2	7	1	4.32555	f	0.771232
c72	2	8	1	3.16166	f	1.79942
c72	0	9	2	2.06162	m	1.09405
c72	0	10	2	3.39951	m	1.71699
c72	0	11	2	2.35617	m	1.96354
c72	0	12	2	4.81578	m	1.18721
c72	0	13	2	1.81181	f	0.97785
c72	0	14	2	5.145	f	0
c72	0	15	2	2.99959	f	1.86461
c72	0	16	2	6.73764	f	1.26017
c72	1	9	2	1.9074	m	1.14098
c72	1	10	2	7.09702	m	0.91256
c72	1	11	2	2.2192	m	0
c72	1	12	2	5.56017	m	1.19973
c72	1	13	2	0.572736	f	0
c72	1	14	2	7.11361	f	0
c72	1	15	2	2.2805	f	1.23472
c72	1	16	2	1.77509	f	0.819504
c72	2	9	2	1.59811	m	0.685685
c72	2	10	2	5.93347	m	0.72336
c72	2	11	2	0.84372	m	0.463572
c72	2	12	2	6.50683	m	0
c72	2	13	2	0.88208	f	0
c72	2	14	2	6.52497	f	3.43172
c72	2	15	2	0.794941	f	0.794941
c72	2	16	2	1.19726	f	0.953096
c72	0	17	3	2.11169	m	0.497068
c72	0	18	3	4.5653	m	0
c72	0	19	3	2.65625	m	2.28611
c72	0	20	3	2.9009	m	0
c72	0	21	3	2.29368	f	1.8719
c72	0	22	3	6.28	f	0
c72	0	23	3	3.56338	f	0.895236
c72	0	24	3	2.74751	f	0.963585
c72	1	17	3	1.55226	m	1.01844
c72	1	18	3	5.12548	m	0
c72	1	19	3	4.44022	m	3.70187
c72	1	20	3	2.9624	m	2.1749
c72	1	21	3	2.52054	f	2.0292
c72	1	22	3	5.4923	f	3.85142
c72	1	23	3	6.61555	f	2.24179
c72	1	24	3	4.12547	f	1.9591
c72	2	17	3	1.1699	m	0.565656
c72	2	18	3	4.5637	m	3.11231
c72	2	19	3	3.1023	m	2.61036
c72	2	20	3	3.12942	m	0
c72	2	21	3	1.17935	f	0.681042
c72	2	22	3	3.47143	f	2.02913
c72	2	23	3	5.5692	f	4.06904
c72	2	24	3	2.98558	f	1.97957
c72	0	25	4	1.12331	m	0.231699
c72	0	26	4	2.65278	m	0.91827
c72	0	27	4	3.16031	m	0
c72	0	28	4	1.67369	m	1.24751
c72	0	29	4	4.29824	f	2.99812
c72	0	30	4	3.4515	f	3.20122
c72	0	31	4	2.47371	f	2.21937
c72	0	32	4	5.3628	f	1.24042
c72	1	25	4	1.01469	m	1.01469
c72	1	26	4	3.94857	m	2.27557
c72	1	27	4	3.26371	m	0
c72	1	28	4	1.20372	m	1.15449
c72	1	29	4	2.7057	f	1.49529
c72	1	30	4	3.25465	f	2.14328
c72	1	31	4	2.14706	f	0
c72	1	32	4	4.14042	f	2.99795
c72	2	25	4	1.35447	m	1.35447
c72	2	26	4	4.36956	m	1.84931
c72	2	27	4	2.37183	m	0.146207
c72	2	28	4	1.38742	m	1.17768
c72	2	29	4	2.92701	f	2.4123
c72	2	30	4	4.69903	f	3.82918
c72	2	31	4	2.72193	f	0.180294
c72	2	32	4	1.88931	f	1.88931
c96	0	1	1	2.04517	m	0.443394
c96	0	2	1	5.10573	m	0.293314
c96	0	3	1	2.71759	m	0.895902
c96	0	4	1	7.27198	m	0
c96	0	5	1	1.10191	f	0.34425
c96	0	6	1	7.64322	f	0
c96	0	7	1	0.946412	f	0.429052
c96	0	8	1	4.99001	f	1.88374
c96	1	1	1	4.36694	m	1.34539
c96	1	2	1	7.93628	m	0
c96	1	3	1	2.89836	m	2.89836
c96	1	4	1	4.67412	m	0.638544
c96	1	5	1	1.17782	f	1.17782
c96	1	6	1	6.45588	f	1.16983
c96	1	7	1	3.11166	f	2.4072
c96	1	8	1	2.79458	f	2.79458
c96	2	1	1	4.50995	m	3.3427
c96	2	2	1	4.95014	m	2.55254
c96	2	3	1	5.31379	m	5.31379
c96	2	4	1	3.96679	m	1.73045
c96	2	5	1	5.43711	f	3.00023
c96	2	6	1	8.45634	f	3.59921
c96	2	7	1	4.32555	f	1.01086
c96	2	8	1	3.16166	f	1.79942
c96	0	9	2	2.06162	m	1.09405
c96	0	10	2	3.39951	m	1.71699
c96	0	11	2	2.35617	m	1.96354
c96	0	12	2	4.81578	m	1.18721
c96	0	13	2	1.81181	f	1.24815
c96	0	14	2	5.145	f	0.622142
c96	0	15	2	2.99959	f	1.86461
c96	0	16	2	6.73764	f	1.26017
c96	1	9	2	1.9074	m	1.14098
c96	1	10	2	7.09702	m	0.91256
c96	1	11	2	2.2192	m	0
c96	1	12	2	5.56017	m	1.19973
c96	1	13	2	0.572736	f	0.497847
c96	1	14	2	7.11361	f	0.946659
c96	1	15	2	2.2805	f	1.23472
c96	1	16	2	1.77509	f	0.819504
c96	2	9	2	1.59811	m	0.685685
c96	2	10	2	5.93347	m	0.72336
c96	2	11	2	0.84372	m	0.463572
c96	2	12	2	6.50683	m	0
c96	2	13	2	0.88208	f	0
c96	2	14	2	6.52497	f	3.43172
c96	2	15	2	0.794941	f	0.794941
c96	2	16	2	1.19726	f	0.953096
c96	0	17	3	2.11169	m	0.896368
c96	0	18	3	4.5653	m	0
c96	0	19	3	2.65625	m	2.28611
c96	0	20	3	2.9009	m	0
c96	0	21	3	2.29368	f	2.04589
c96	0	22	3	6.28	f	0
c96	0	23	3	3.56338	f	0.895236
c96	0	24	3	2.74751	f	0.963585
c96	1	17	3	1.55226	m	1.01844
c96	1	18	3	5.12548	m	0
c96	1	19	3	4.44022	m	3.70187
c96	1	20	3	2.9624	m	2.1749
c96	1	21	3	2.52054	f	2.39172
c96	1	22	3	5.4923	f	3.85142
c96	1	23	3	6.61555	f	2.24179
c96	1	24	3	4.12547	f	1.9591
c96	2	17	3	1.1699	m	0.565656
c96	2	18	3	4.5637	m	3.11231
c96	2	19	3	3.1023	m	2.61036
c96	2	20	3	3.12942	m	0.670104
c96	2	21	3	1.17935	f	0.681042
c96	2	22	3	3.47143	f	2.02913
c96	2	23	3	5.5692	f	4.06904
c96	2	24	3	2.98558	f	1.97957
c96	0	25	4	1.12331	m	0.930452
c96	0	26	4	2.65278	m	2.02065
c96	0	27	4	3.16031	m	0.229412
c96	0	28	4	1.67369	m	1.57451
c96	0	29	4	4.29824	f	3.15925
c96	0	30	4	3.4515	f	3.20122
c96	0	31	4	2.47371	f	2.21937
c96	0	32	4	5.3628	f	2.83236
c96	1	25	4	1.01469	m	1.01469
c96	1	26	4	3.94857	m	2.27557
c96	1	27	4	3.26371	m	0.516624
c96	1	28	4	1.20372	m	1.18858
c96	1	29	4	2.7057	f	1.925
c96	1	30	4	3.25465	f	2.70938
c96	1	31	4	2.14706	f	0.246052
c96	1	32	4	4.14042	f	3.82015
c96	2	25	4	1.35447	m	1.35447
c96	2	26	4	4.36956	m	1.84931
c96	2	27	4	2.37183	m	0.382951
c96	2	28	4	1.38742	m	1.32795
c96	2	29	4	2.92701	f	2.72255
c96	2	30	4	4.69903	f	3.82918
c96	2	31	4	2.72193	f	0.180294
c96	2	32	4	1.88931	f	1.88931

## Sheet: Lab data_meta
Time	Running time of choice feeding experiment in multiples of 24h
DR	Watering treatment: 0 = 1L/week, 1 = 0.8L/week, 2 = 0.6L/week
LB	Ladybug index (not re-used between experiment)
Experiment	Experiment index
PM	Initial PM affected leaf area in cm²
Gender	male or female
MP	Cumulative mycophagy in cm²

## Sheet: Lab_tree
Tree	DR	SM2w	SM6w	SM10w	PM6w	PM9w	PM12w
1	0	42	65.3	56.2	45	68.5714	74.2857
2	0	28.3	50.1	51.5	52.5	67.1429	67.1429
3	0	40.4	55.2	60.5	80	40	27.5
4	2	23	29.8	15.1	26.9231	24.6667	31.3333
5	1	38.6	45.9	43.1	60	70	70
6	1	28.6	51.7	40.7	50	50	53.3333
7	0	36.6	59.5	60.3	85	65	53.3333
8	1	32.1	44.7	32.3	34	47.8947	51.4286
9	2	22.4	32.4	18.6	53.6364	57	68
10	2	24.7	32.6	27.7	72.5	77.5	80
11	1	23.9	49.7	29.1	61.25	65	65
12	0	30.4	55.1	49.7	73	81	78
13	2	26.1	28	18.6	44.26	50.8333	54.7826
14	1	30.8	41.2	20.7	30	31.1111	38.8889
15	2	24.8	34.3	27.3	50	75	66.6667
16	2	28.6	21.3	16.1	50	57.5	50
17	2	28.1	31.4	19.6	66.6667	68.0556	74.5455
18	1	27.2	43.2	33.6	78	86.6667	80
19	0	31.1	52.2	60	78	75.4545	74.5455
20	1	29.7	52.4	50.5	63.3333	80	80
21	0	32.4	52.1	49.9	50	52	40

## Sheet: Lab_tree_meta
Tree	Lab tree index
DR	Watering treatment: 0 = 1L/week, 1 = 0.8L/week, 2 = 0.6L/week
SM2w	Soil moisture content % by volume 2 weeks after differential watering treatment began
SM6w	Soil moisture content % by volume 6 weeks after differential watering treatment began
SM10w	Soil moisture content % by volume 10 weeks after differential watering treatment began
PM6w	Crown area % affected by PM, 6 weeks after differential watering treatment began
PM9w	Crown area % affected by PM, 9 weeks after differential watering treatment began
PM12w	Crown area % affected by PM, 12 weeks after differential watering treatment began
